# Supplementary material for: Clinical application of transcranial magnetic stimulation in multiple sclerosis
Source: Front Immunol. 2022 Sep 5;13:902658. doi: 10.3389/fimmu.2022.902658 (PMC9483183; doi:10.3389/fimmu.2022.902658)
Supplement: Supplementary file 1 [file Table_1.xlsx]

## Sheet: Sheet1
	Frequency
Spasticity	0.9
Fatigue	0.8
Pain	0.7
Cognitive impairment	0.65
