# Supplementary material for: Clinical application of transcranial magnetic stimulation in multiple sclerosis
Source: Front Immunol. 2022 Sep 5;13:902658. doi: 10.3389/fimmu.2022.902658 (PMC9483183; doi:10.3389/fimmu.2022.902658)
Supplement: Supplementary file 2 [file Table_2.xlsx]

## Sheet: Sheet1
Reference	Patients	TMS mode	TMS method	Targeted brain region	Reaults	retention period post-stimulation	clinical scales	study type
Spasticity
Centonze et al	19 RRMS	rTMS	5Hz rTMS, 10 sessions, 2 week protocol	M1(leg region)	Real rTMS reduce spasticity compared to sham	at least 7 days	The H/M amplitude ratio of the soleus H reflex	double-blind, sham-controlled
Mori et al	20 RRMS	iTBS	iTBS, 10 sessions, 2 week protocol	M1(leg region)	Real iTBS reduce spasticity compared to sham	2 weeks	The H/M amplitude ratio of the soleus H reﬂex, MAS and a reliable neurophysiological index of spinal excitability	double-blind, sham-controlled
Mori et al	30 RRMS	iTBS	iTBS with exercise, 10 sessions, 2 week protocol	M1 contralateral to the spastic limb	iTBS+exercise reduced spasticity and fatigue, iTBS alone could only reduce spasticity, none of the measured scales showed signiﬁcant changes after sham iTBS plus exercise	-	MAS and MSSS-88	double-blind, sham-controlled
Boutière et al	17 MS	iTBS	iTBS, one session/day (13 sessions in total), 13 working days protocol	M1(leg region)	Greater improvement of spasticity in real iTBS group than in sham iTBS group	-	MAS and VAS	double-blind, sham-controlled
Korzhova et al	34 SPMS	HF-rTMS	20Hz HF-rTMS, 10 sessions, 2 weeks protocol	M1	HF-rTMS and iTBS significant reduce spasticity, while iTBS has a longer-lasting effect and HF-rTMS can reduce pain and fatigue	2 weeks	MAS, SESS, NAS, MFIS and the pain level scale	double-blind, sham-controlled
		iTBS	iTBS, 10 sessions, 2 week protocol	M1		12 weeks
Fatigue
Gaede et al	28MS	rTMS	5Hz rTMS, 3 sessions/week (18 sessions in total), 6 week protocol	left PFC, bilateral M1	All patients with fatigue showed significant improvement after treatment, and this effect was most pronounced in the moter cortex stimulation group	up to 12 weeks	FSS	prospective, randomized, semi-blinded, sham-con- trolled
Mori et al	30 RRMS	iTBS	iTBS with exercise, 10 sessions, 2 week protocol	M1 contralateral to the spastic limb	iTBS+exercise reduced spasticity and fatigue, iTBS alone could only reduce spasticity, none of the measured scales showed signiﬁcant changes after sham iTBS plus exercise	-	FSS	double-blind, sham-controlled
Tramontano et al	16 MS	c-iTBS	c-iTBS with vestibular rehabilitation (VR), 5 sessions/week (10 sessions in total), 2 week	left and right cerebellum	c-iTBS combined with VR can make MS patients improved in FSS	-	FSS	two-arm, double-blind, randomized controlled
Cognitive impairment
Hulst et al	17 MS, 11 HC	rTMS	10Hz rTMS, Each participant underwent three sessions (baseline, real-rTMS and sham-rTMS), there was a minimum washout period of 2 weeks between sessions 2 and 3.	right DLPFC	TMS can promote cognitive rehabilitation and shift patients' brain function towards the healthy situation	-	n-back task	randomised, single-blind, sham-controlled, cross-over
