# Supplementary material for: Clinical application of transcranial magnetic stimulation in multiple sclerosis
Source: Front Immunol. 2022 Sep 5;13:902658. doi: 10.3389/fimmu.2022.902658 (PMC9483183; doi:10.3389/fimmu.2022.902658)
Supplement: Supplementary file 4 [file Table_4.xlsx]

## Sheet: Sheet1
	Definition	Changes in MS vs Healthy*
RMT	The minimum stimulus intensity required to induce a target muscle (usually abductor brevis) MEP with a amplitude more than 50μV on at least 5 times out of 10 times stimulations.	Increase
MEP	The action potentials recorded in the contralateral target muscle by stimulating the motor cortex	prolonged MEP latencies
CMCT	The difference between the latency of MEPs and peripheral conduction time	Increase
ICI	TS induced decreased MEP amplitude	a reduction in SICI and an increase in LICI
ICF	TS induced increased MEP amplitude	a reduction in SICF
